# Supplementary material for: Nonlinear association between serum insulin, visceral fat area, and kidney function in female with type 2 diabetes: a retrospective study
Source: Front Endocrinol (Lausanne). 2026 Jun 1;17:1843913. doi: 10.3389/fendo.2026.1843913 (PMC13265343; doi:10.3389/fendo.2026.1843913)
Supplement: Supplementary file 1 [file DataSheet1.csv]

HbA1c	t0	t2	@0.5h	@1h	Sex	Year	BMI	vfa	sfa	Cr	eGFR	UA	TG	TC	HDL	LDL
6.3	37.32	59.32	51.79	82.91	0	40	29.67	82.5	25.95	82.6	81.84	353	1.9	4.94	1.32	3.07
10.5	35.71	43.45	49.23	58.76	0	54	20.69	78.8	11.34	48.4	94.24	223	0.7	3.28	1.51	1.28
10	32.74	40.19	45.29	56.34	0	64	23.73	67.3	18.26	56.1	84.53	212	1.78	3.4	1.2	1.62
5.1	27.7	123.57	43.78	68.78	0	72	21.29	72.2	15.89	57.6	56.48	349	1.97	5.32	1.47	3.68
7.6	86.88	417.36	153.59	232.97	0	47	31.16	122.8	20.82	46.4	150.08	385	2.17	4.13	1.26	2.37
6.8	23.27	63	41.85	44.34	0	64	24.86	59.2	14.93	47.6	88.01	140	1.99	3.53	0.88	2.01
10.4	34.17	41.05	49.1	57.46	0	64	24.67	72.2	14.18	52.7	85.49	328	1.78	3.69	1.22	1.95
8.1	17.26	97.44	40.7	77.53	0	58	56.65	63.7	15.76	43.6	309.04	244	1.35	6.02	1.75	3.76
11.8	28.77	75.59	42.57	81.92	0	59	25.68	63.2	13.84	41.8	108.83	295	1.78	6.74	2.13	3.94
8.5	38.43	323.37	125.92	194.37	0	74	29.49	101.8	24.83	58.2	73.12	126	2.48	6.25	1.33	4.13
9.3	13.14	27.5	34.91	36.7	0	70	17.85	33	10.11	55.1	58.13	293	0.99	6.39	1.63	4.23
12.6	55.69	79.28	73.3	66.29	0	20	23.34	53.6	15.56	51.9	149.09	303	4.45	4.26	0.69	2.84
13.8	37.4	199.35	82.68	125.96	0	61	22.81	54.3	12.32	33.1	129.07	267	2.36	7.39	2.04	4.89
6	22.72	78.38	41.28	67.9	0	72	26.16	53.6	10.88	50	77.79	297	0.65	4.06	1.83	1.81
12.5	26.34	72.99	95.67	187.69	0	50	24.56	68.5	14.72	40.6	136.02	162	5.77	6.39	0.72	4.05
13	58.96	76.28	67.2	53.18	0	68	25.2	74.3	14.26	53.2	83.04	231	1.52	3.74	1.25	1.83
12.1	57.85	103.56	78.34	91.23	0	69	26.06	109.6	22.92	46	125.21	286	2.21	4.55	0.87	3.05
14	54.73	108.18	59.34	72.58	0	64	24.97	70.3	19.48	51.1	92.81	312	4.64	6.21	1.45	3.88
12.5	27.85	101.75	62.2	82.25	0	64	23.28	56.6	10.27	39	103.36	229	1.6	6.93	2.26	4.63
6.1	29.88	164.07	78.99	196.72	0	46	25.1	45.7	12.09	43.5	130.35	257	0.73	6.1	1.4	4.23
13.1	17.41	60.17	96.82	47.82	0	56	24.97	88.6	15.46	43.4	120.77	280	5.7	5.66	1.04	3.53
12	33.55	71.66	58.52	64.25	0	56	64.89	72.5	14.87	54.1	235.76	366	1.38	3.39	1.48	2.38
7.8	21.85	185.08	59.16	101.48	0	63	25.39	64.7	22.41	80.5	64.66	488	1.16	5.75	2.06	3.3
9.4	38.68	110.11	79.81	92.92	0	65	24.32	58.7	14.73	55.8	75.48	256	1.89	5.7	1.3	3.67
10.7	9.89	40.21	20.07	21.59	0	68	18.81	19.8	5.29	47.3	61.74	252	1.86	5.29	1.24	3.41
9.3	34.98	96.63	56.53	76.74	0	68	23.42	75.5	22.29	98.9	39.37	303	3.47	0.95	4.73	2.02
8.6	30.32	63.09	61.01	142.71	0	54	26.91	71.9	25.32	54.1	104.15	319	1.15	3.18	1.11	1.71
12.3	18.27	44.26	35.44	42.46	0	30	23.31	32.9	17.31	34.2	187.32	225	1.08	5.55	1.55	3.59
10.7	93.75	206.85	167.42	200.94	0	54	22.52	79.7	13.34	34	131.53	361	3.61	4.85	1.23	2.99
10	28.88	86.81	78.99	113.67	0	48	21.93	61.4	14.33	34.3	139.48	243	1.75	5.92	1.32	4.06
10.3	25.07	79.46	72.07	111.69	0	71	22.64	58.3	17.42	55.7	68.28	268	1.48	3.28	1.38	3.12
8	9.4	202.52	77.84	83.13	0	52	21.93	45.3	14.03	66.3	69.02	271	1.6	2.96	0.9	1.51
11.1	46.23	254.98	94.66	97.6	0	58	26.48	51.7	26.63	94.2	52.51	361	3.43	5.07	1.14	3.16
15	18.74	30.17	36.37	32.91	0	50	22.81	60.1	13.99	46.4	104.9	321	3.31	6.67	1.27	4.77
11.9	21.53	107.96	49.06	53.33	0	59	20.05	87.9	12.57	49.3	70.06	214	1.45	5.14	1.84	2.81
7.3	269.32	1078.57	550.95	978.97	0	66	21.36	99.4	15.16	137.3	28.03	381	1.82	3.62	1.07	1.93
17	68.7	95.94	101.74	125.48	0	55	29.64	154.8	19.29	139.4	46.93	678	2.18	6.28	1.59	3.29
8.2	33.19	59.41	45.61	40.92	0	75	18.97	50.1	10.15	97.4	31.23	290	0.78	3.66	1.26	1.89
9.3	17.29	103.27	66.63	74.14	0	55	21.78	50.5	16.42	64.8	72.3	210	0.92	3.98	1.45	2.15
15.4	5.48	10.49	17.23	11.64	0	56	16.01	5	3.93	32	101.01	195	0.84	3.94	1.53	1.87
12.6	26.24	68.66	28.67	34.82	0	51	19.14	42.7	12.51	34	133.4	254	1.45	4.46	1.12	2.78
8.2	304.38	534.5	422.11	601.32	0	55	23.34	76	15.86	43.7	119.35	193	1.06	3.62	1.84	1.34
5.6	16.05	156.48	130.06	147.37	0	52	16.65	5	1.52	48.3	66.32	206	0.79	4.64	1.81	2.26
7.3	17.19	103.66	38.69	66.53	0	46	25.63	69.4	20.1	41.7	140.66	270	1.31	5.19	1.16	3.43
7.2	35.99	183.3	204.1	239.74	0	63	20.44	39	12.92	56.4	65.31	325	1.11	3.51	1.23	1.81
6.8	59.89	459.09	149.93	244.63	0	67	22.94	62.6	16.29	69.1	58.23	331	2	3.51	1.29	1.67
10.5	24.4	120.32	83.41	85.99	0	46	27.56	109.2	26.86	55.6	109.01	221	2.29	5	1.06	3.34
10	57.49	166.33	77.08	136.99	0	52	29.52	104.9	28.16	55.1	116.27	240	2.08	6.37	1.17	4.57
7.6	46.7	140.71	116.21	175.59	0	56	27.99	115	28.29	48.1	125.32	318	5.14	5.02	0.93	2.97
10.6	9.95	53.48	40.86	65.08	0	63	22.86	90.8	20.24	55	91.73	220	0.88	5.34	1.45	3.46
5.7	38.78	125.53	68.56	96.52	0	57	20	23.6	12.84	58.7	66.17	207	0.23	3.61	2.27	1.04
8.1	99.33	455.67	246.08	351.33	0	30	25.71	82.5	18.9	51.4	155.8	292	3.53	4.29	1.15	2.54
10.6	29.05	113.2	168.01	139.98	0	50	22.19	56.1	13.32	36.1	140.01	160	1.3	3.28	1.29	1.27
9.2	53.54	132.06	111.89	127.55	0	74	30.39	128.2	28.78	69.7	71.89	336	1.24	3.32	0.79	2.09
8.3	80.44	510.03	255.39	330.11	0	59	27.47	116.8	24.45	58.7	94.72	320	1.06	4.86	1.39	2.97
7.6	68.02	214.9	144.67	210.74	0	71	25.56	66.5	15.7	132.7	28.66	467	1.6	4.04	1.22	2.37
8.4	13.9	46.99	28.98	36.63	0	45	23.83	82.7	17.96	50.5	119.34	303	2.13	3.12	1.02	1.58
12.5	91.37	134.13	113.04	108.91	0	65	22.15	52.7	15.58	102.9	42.45	318	1.37	4.28	1.53	1.78
9.1	26.52	29.5	53.6	28.54	0	61	20.36	33.2	8.82	93.6	38.62	219	0.9	3.55	1.13	2
8.5	60.13	155.28	138.98	182.5	0	53	23.31	70.5	24.46	45.6	128.97	331	2.72	4.34	1.12	2.61
16.8	11.72	31.22	31.26	19.12	0	59	21.75	43	9.3	39.8	99.48	353	1.16	7.5	2.02	5.2
11.8	15.02	122.83	23.67	65.51	0	56	20.58	55.2	12.62	38.9	121.27	232	1.33	4.35	1.17	2.73
11	78.28	142.78	98.99	111.38	0	49	23.92	53.9	17.32	48.1	110.18	267	2.06	5.87	1.27	4.1
13.8	12.5	29.8	24.09	25.58	0	70	22.81	75.3	13.2	56.6	66.88	250	3.29	6.64	1.21	3.31
13.5	38.07	62.93	32.6	42.72	0	40	17.98	12.6	6.57	35.4	120.45	384	2.29	4.27	1.44	2.3
9.3	37.57	61.12	93.99	53.64	0	59	22.22	63.3	14.03	44.7	94.23	316	4.28	4.38	1.32	3.28
8.2	330.26	640.56	408.28	569.58	0	53	25.2	140.7	21.3	53.5	99.78	361	1.92	3.13	0.87	1.76
12	21.78	161.82	61.65	94.32	0	46	24.53	84.3	15.31	52.5	98.69	479	1.45	2.61	0.92	1.37
8.7	41.85	134.37	137.56	150.81	0	74	20.34	40.4	10.27	124.5	25.91	493	2.74	3.33	1.13	1.46
6.3	14.41	120.01	119.55	133.04	0	54	15.43	15.4	9.4	57.4	63.89	349	0.91	5.42	1.68	3.42
9	15.93	963.25	124.12	372.85	0	44	29.73	105.3	26.3	43.6	180.9	279	1.91	4.67	1.15	3.03
14.3	36.4	48.13	45.13	67.62	0	44	21.05	48.9	16.33	35.6	162.66	152	0.9	5.2	2.18	2.56
9.2	26.12	82.97	45.05	63.05	0	58	23.63	77.7	16.86	43.7	115.14	357	9.26	5.53	0.91	2.31
11.1	46.1	56.67	53.25	52.33	0	71	23.14	101.1	23.15	94.3	38.05	310	1.74	6.88	1.76	4.63
6.3	93.75	560.88	195.38	266.61	0	55	31.64	119.6	32.91	54.1	125.82	240	1.45	3.33	1.2	1.44
8.8	15.06	98.23	49.34	99.39	0	57	21.08	58.9	23.43	38.8	111.24	260	1.11	4.92	1.43	3.13
7	45.28	97.09	67.38	89.05	0	56	18.67	43.9	11.14	624	5.88	499	1.38	7.11	1.96	4.88
9	15.78	32.53	33.1	38.62	0	58	21.23	65.5	14.16	65.6	66.3	335	1.64	5.18	1.27	3.38
10	14.02	103.25	48.38	98.22	0	49	18.18	49.4	9.55	43.9	90.54	180	2.15	4.52	1.23	2.72
12.6	55.77	276.74	86.93	124.79	0	57	24.67	85	21.67	42.5	115.77	267	2.54	5.25	1.21	3.44
6.6	61.4	286.44	151.92	187.77	0	50	24.46	36.8	14.31	117.2	46.32	562	6.2	6.07	0.97	3.28
14.9	28.07	3.2	35.28	19.48	0	29	25.46	57.1	20.42	37.7	202.1	327	2.06	4.94	1.36	3.04
9.4	61.75	149.45	128.42	123.09	0	63	24.8	69.7	18.42	39	102.67	296	1.16	3.5	1.03	1.92
6.5	23.17	88.73	47.28	68.27	0	70	21.5	77.3	13.34	61.7	60.18	371	0.86	4.42	2.56	1.46
8.5	57.24	204.29	162.08	157.27	0	61	22.31	81	13.78	60.7	74.44	335	6.52	4.2	0.76	1.83
6.2	26.91	106.07	78.58	86.93	0	72	24.44	69.6	23.2	72.5	59.5	279	1.08	3.46	1.52	1.38
12.9	34.58	64.16	72.98	72.59	0	67	61.56	95.5	24.01	40	277.11	335	2.06	5.9	1.25	4.02
6.1	46.38	322.3	144.99	199.52	0	71	34.2	136.5	29.35	75.4	64.72	309	2.41	3.64	1.11	1.92
14	23.51	214.91	31.52	52.75	0	53	20.82	46	16.88	37.9	133.69	149	1.85	4.96	1.12	3.2
13.2	13.8	18.29	20.11	16.8	0	55	18.83	6.1	7.13	44.3	93.79	254	0.94	3.77	1.26	2.03
13	20.92	25.05	23.83	25.46	0	55	16.88	52.8	10.73	53.7	64.2	320	3.86	10.92	1.54	8.34
6.5	41.1	200.92	115.19	212.06	0	63	21.22	78.7	15.19	50.9	86.53	503	3.2	4.65	1.27	2.59
13.3	23.13	41.99	69.27	46.03	0	63	18.86	20.3	6.14	38.1	90.38	241	3.91	5.04	1.03	2.87
6.4	22.71	374.08	67.78	120.43	0	51	21.4	36.8	13.39	69	60.37	212	1.05	3.78	1.6	1.69
10.6	26.4	27.51	30.66	27.51	0	50	18.9	35.1	12.23	47.4	90.84	217	1.92	4.04	0.76	2.59
7.8	26.68	180.3	95.04	125.3	0	71	24.56	97.7	20.55	47.5	84.6	256	1.84	5.18	1.66	3
8.7	24.86	56.31	39.58	59.68	0	64	22.37	54.4	17.61	57.9	66.89	333	1.11	2.81	1.07	1.2
8.5	17.26	36.28	26.49	30.23	0	64	21.62	47.7	14.48	40	94.85	109	0.94	5	2.07	2.47
6.5	23.45	83.28	45.64	66.68	0	63	19.82	37.5	8.8	71	49.63	377	0.81	3.88	1.68	1.76
10.9	28.06	182.45	105.48	151.55	0	50	21	57	11.25	42.5	101.31	449	1.17	5.16	1.35	3.26
10.5	24.6	216.73	52.88	79.53	0	46	25.39	81	22.17	52.3	121.5	380	2.2	4.3	1.11	2.47
5.7	43.98	175.87	97.03	129.6	0	57	20.43	5	12.3	299.8	14.68	366	1.94	3.82	1.47	1.49
8.7	88.39	200.93	155.11	200.28	0	67	22.81	81	17.51	52.7	74.91	419	1.25	3.95	1.65	1.67
8.6	15.65	189.25	31.2	84.68	0	38	24.65	98	21.23	48.9	130.16	343	1.63	4.15	1.06	2.55
7.8	64.93	457.47	290.7	282.14	0	67	26.84	81.6	20.64	63.5	74.13	238	1.7	4.01	1.03	2.38
10.3	21.33	96.03	43.5	43.43	0	61	25.57	93.8	22.51	40.5	113.6	365	2.98	5.02	1.19	2.96
11.5	38.51	82.3	48.79	67.97	0	72	22.67	56.5	14.17	72.4	49.82	341	3.58	5.29	1.37	10.24
7.8	36.01	81.39	58.92	71.43	0	76	23.44	86.2	20.21	67.6	59.08	319	1.1	4.64	1.61	2.71
11.2	43.7	110.74	88.71	94.18	0	60	26.06	81.4	18.12	62.9	80.69	294	5.65	6.1	1.13	3.93
16	18.98	48.48	28.41	67.08	0	59	19.71	5	11.56	53.6	83.3	248	0.81	3.92	1.48	2.03
10.4	89.38	164.28	102.34	135.87	0	66	25.89	76.6	20.77	47.9	101.22	350	2.98	10.57	2.14	8.23
5.9	22.2	121.19	67.47	239.17	0	56	26.22	95.9	20.5	44.2	116.61	275	13.69	7.08	0.83	1.34
10.7	35.46	130.33	95.84	107.23	0	38	20.83	31.8	9.42	58	95.11	398	2.99	4.63	1.01	2.92
7.1	69.9	188.75	220.57	211.31	0	65	20.96	28.6	16.51	57.9	74.09	350	1.03	3.65	1.14	2.17
10.5	37.72	39.72	35.31	32.74	0	54	12.55	15.2	6.65	51.1	61.26	158	1.47	4.62	2.3	1.93
7.8	30.56	76.31	50.93	76.33	0	42	19.65	22.7	11.73	54.5	86.02	298	0.68	3.79	1.59	1.95
15.2	9.05	10.04	17.23	16.81	0	33	16.3	5	9.3	43.4	117.95	269	1.48	3.28	1.23	1.53
8.6	19.7	55.88	67.6	35.82	0	51	24.24	57.8	13.53	36.3	142.79	245	2.62	5.37	1.62	3.33
11.3	26.88	83.98	57.26	77.83	0	56	24.03	83.9	13.75	46.7	106.63	327	4.69	4.73	0.92	2.37
6.8	12.54	40.28	57.08	31.26	0	64	22.99	24.7	10.79	70.9	54.63	195	0.4	4.33	1.27	2.05
11.4	10.66	17.34	65.43	21.75	0	65	21.09	8	8.91	56.6	74.42	220	0.77	4.48	1.95	2.28
13.7	48.92	116.87	86.72	83.52	0	71	24.39	103.4	20.8	57.1	80.43	323	1.36	3.63	1.57	1.81
13.9	102.92	64.87	72.51	69.9	0	48	19.68	25	9.73	35.8	116.79	223	0.58	4.91	1.77	3.09
17.3	73.08	107.34	175.66	164.86	0	81	24.68	111.7	14.44	39.8	80.01	274	1.78	3.74	0.87	2.25
12.1	26.06	47.42	37.89	58.58	0	56	32.89	149	31.24	53.8	123.41	355	2.18	4.34	1.1	2.74
13.5	78.78	156.73	98.76	121.39	0	69	19.06	36.9	9.08	37	75.64	181	1.75	4.61	1.28	2.73
11.3	32.89	139.45	56.89	90.41	0	76	23.06	53.4	23.82	40.2	83.61	214	1.89	5.08	1.3	3.53
12.5	52.51	73.07	59.68	67.43	0	65	23.91	65.9	19.57	94.3	46.9	376	1.82	5.37	1.05	3.92
9.4	89.07	257.76	111.35	176.62	0	68	25.41	81.9	19.07	60.4	72.77	199	2.23	3.8	1.29	2.1
8.5	36.09	65.28	45.68	51.47	0	52	21.78	52.5	18.52	48.9	99.19	219	1.13	4.79	1.72	3.03
6.8	41.52	98.16	67.29	89.63	0	43	21.93	31.4	13.62	55.7	94.18	244	8.28	4.85	0.69	1.58
10.9	81.09	102.15	85.42	97.02	0	38	25.82	76.3	25.64	40.2	189.99	298	1.53	2.88	0.85	1.64
14.8	33.86	91.09	69	78.97	0	53	23.19	67.4	15.59	52.3	95.15	293	2.34	4.84	1.11	3.45
7.7	48.96	215.37	152.31	183.62	0	53	22.51	95.9	16.15	36.1	130.33	454	3.8	4.18	1.11	2.34
6.5	34.17	68.94	46.17	58.27	0	45	20.24	13	10.19	44.4	106.81	275	0.7	3.23	1.32	1.63
14	42.91	138.56	105.89	98.46	0	34	32.85	140.9	37.39	36.2	249.71	328	2.27	4.84	0.85	3.12
7.3	18.68	26.99	39.62	21.2	0	46	19.15	5	3.3	55.2	81.47	250	0.7	4.52	2.06	2.3
13.8	30.49	41.1	45.27	58.56	0	56	26.14	85.9	19.01	50.8	106.62	278	6.2	7.64	1.41	4.7
10.5	30.61	80.47	58.29	67.95	0	48	25.97	73.6	20.43	30.7	187	252	1.03	2.84	1.17	1.27
9.7	392.65	798.27	698.53	627.07	0	67	21.36	105.8	18.24	98.3	38.62	464	4.11	4.15	0.93	2.28
11.6	60.58	640.38	102.49	435.59	0	59	21.48	74.1	10.9	59.6	77.74	422	2.02	3.01	0.86	1.61
7.9	40.74	95.54	73.18	165.97	0	33	25.39	86.5	22.47	43.3	156.77	333	0.92	4.66	1.62	2.98
13.9	28.92	47.79	58.47	81.79	0	42	25.79	57.9	34.3	40.5	183.2	293	2.35	5.16	1.08	3.66
6.7	19.75	59.7	93.83	105.74	0	32	27.18	34.3	25.72	56.5	147.11	403	0.78	3.64	1.74	1.54
5.8	21.93	53.98	31.28	44.19	0	56	30.8	113.3	29.85	59.1	109.38	517	2.31	4.72	1.22	3.03
12.3	25.85	69.64	36.89	61.66	0	60	26.84	83.2	19.93	49	113.76	293	3.01	2.85	0.87	1.09
9.2	54.28	109.38	79.29	98.37	0	68	21.63	132.8	16.17	60.8	66.51	258	2.64	3.61	1.15	1.8
7	24.39	191.95	201.65	137.15	0	47	21.23	18.3	5.67	64.6	72.47	261	0.91	5.44	1.99	3.21
7.3	153.63	683.31	290.44	382.33	0	52	22.18	60	11.63	46.2	104.2	188	0.98	5.58	1.65	3.53
5.7	77.87	225.99	113.38	231.87	0	60	20.02	45.2	11.33	66.9	62.93	318	0.89	3.27	0.9	1.96
9.3	23.96	55.38	38.97	56.59	0	68	18.92	42.8	8.41	47.4	66.35	210	1.09	4.47	1.62	2.46
7.1	56.28	112.47	78.93	99.28	0	82	27.77	74.8	23.23	64.1	61.17	210	3.29	3.66	0.77	2.02
13.6	87.27	134.37	97.28	111.28	0	64	19.64	8.5	7.7	49.2	66.35	250	2.38	5.38	1.67	2.87
12.8	84.9	94.53	96.75	70.32	0	60	21.29	43.8	17.24	47.2	81.08	221	1.33	3.52	1.25	1.53
6.6	34.27	81.29	57.28	67.82	0	52	22.06	31.9	17.75	62.4	77.73	341	0.56	2.83	1.24	1.31
14.4	56.89	132.67	83.92	102.48	0	60	22.37	52	12.22	45	94.29	282	5.08	6.31	1.17	3.7
10.3	31.49	283.86	69.41	123.94	0	56	21.48	38.5	11.51	58.2	82.56	265	0.68	4.19	1.54	2.14
7.2	37.53	186.3	159.26	166.11	0	52	25.09	47.8	17.15	49.7	109.57	417	9.94	7.12	0.87	2.17
8.1	11.41	51.1	110.48	125.14	0	61	18.31	5	0.52	36.3	87.14	216	1.34	3.05	1.35	1.33
6.5	40.13	89.28	57.82	70.19	0	71	18.58	55.6	11.24	57.8	47.18	484	4.27	5.91	1.53	4.02
6	20.72	173.46	70.19	124.82	0	55	22.35	72.1	16.25	55.4	84.57	327	0.46	3.82	1.25	2.21
11.2	13.81	39.31	33.09	23.49	0	66	21.03	38.5	12.12	40.9	80.91	246	1.33	4.99	1.34	3.32
9.8	40.48	145.1	92.87	140.98	0	34	21.36	38.1	23.26	28.4	194.08	320	0.67	3.23	1.16	1.78
12	64.82	121.38	89.38	100.38	0	68	28.96	109.8	27.51	43.2	131.73	145	6.36	5.84	1.01	2.85
7.2	35.72	181.56	103.98	159.75	0	53	24.88	74.5	18.23	53.2	100.34	390	1.24	4.88	1.27	3.3
8.4	24.13	82.76	98.81	69.9	0	45	22.64	44.6	12.97	38.5	136.01	181	2.23	3.34	1.02	1.58
6.2	47.29	99.28	60.29	79.48	0	66	21.63	35.5	15.47	61	54.25	272	0.72	3.32	1.98	1.02
14	14	64.82	29.17	53.35	0	63	22.22	56.7	19.14	41.8	95.79	238	4.16	8.32	1.29	6.58
7.5	17.9	100.27	47.82	73.98	0	69	20.2	39	12.57	54.9	71.28	316	1.17	4.32	1.68	2.39
10.2	14.24	36.18	34.77	22.96	0	54	23.53	45	14.92	52.9	98.06	292	2.63	2.88	0.91	1.37
8.1	98.57	157.2	131.39	191.28	0	64	21.17	65.7	16.04	61.1	60.8	321	1.16	3.98	1.24	2.41
9.4	79.48	134.58	93.38	111.35	0	52	21.37	59.4	15.65	49.3	102.84	307	1.76	5.17	1.18	3.57
10.5	85.46	106.92	119.32	119.24	0	48	22.83	52.1	18.43	54.9	99.34	236	1.94	5.51	1.42	3.59
12.3	31.92	85.19	86.07	75.53	0	50	23.12	52.3	13.71	39.7	134.39	267	1.39	4.44	1.4	2.68
12.3	469.62	414.48	406.52	381.56	0	64	24.24	64	18.01	58.1	76.18	252	1.38	4.3	1.13	2.68
11.7	41.11	94.14	96.55	69.24	0	67	23.19	100.3	24.63	54.9	76.06	260	1.76	5.08	1.49	3.19
12.6	44.72	136.49	81.11	79.25	0	40	25.1	71.8	17.79	44.8	134.64	356	5.45	5.44	0.93	3.26
11.6	9.06	37.33	15.38	28.97	0	49	19.74	16	7.34	59	72.18	256	2.49	5.24	1.88	2.84
8.4	53.35	55.96	60.74	57.73	0	65	30.8	129.3	28.66	57.3	100.73	287	2.14	4	1.38	2.06
6.1	29.52	501.63	78.29	133.18	0	55	30.76	95.3	24.15	68.4	93.05	295	0.78	4.94	1.82	2.79
5.4	20.19	87.54	43.89	69.25	0	63	18.86	26.2	9.62	55.7	61.82	280	0.77	4.55	1.18	3.09
6.8	47.85	150.64	100.99	142.02	0	73	33.33	147.3	34.21	46.6	113.64	342	2.75	4.28	0.98	2.59
8.3	47.98	105.37	76.84	98.28	0	68	30.1	169.4	37.82	65.4	90.45	516	2.77	4.03	1.57	1.95
6.6	12.96	117.07	67.89	85.98	0	48	24.89	32.1	12.83	41.1	130.37	221	1.28	4.89	1.76	2.87
9.8	45.48	204.95	89.37	191.83	0	57	28.16	123.5	23.76	58.6	107.53	202	3.07	3.65	0.79	1.94
11.3	17.15	74.96	83.67	51.96	0	68	20.03	24.3	20.18	67.7	55.3	368	0.93	4.48	1.62	2.65
8.5	30.97	127.69	68.93	96.27	0	56	21.91	62.6	13.16	54.3	77.22	196	0.84	3.28	1.03	1.68
7.1	10.91	19.34	11.01	19.42	0	46	21.33	24.4	18.55	76.4	61.42	265	1.58	5.69	2.04	3.39
12.4	21.78	56.05	79.46	167.15	0	55	19.56	23.2	7.55	41.4	93.95	202	0.68	3.87	1.43	2.15
7	56.82	110.29	78.93	93.27	0	59	26.03	80.5	25.84	62.5	94.35	328	0.54	4.13	2.52	1.47
9.1	43.87	101.25	67.39	84.99	0	70	25.24	80.9	23.84	92	49.85	435	4.38	3.77	1.22	1.92
8.2	47.48	98.48	69.28	82.19	0	67	26.3	28.7	24.23	53	91.68	274	1.88	5.44	1.77	3.19
10.7	218.19	307.91	261.35	268.79	0	42	18.4	19.1	9.99	34.5	146.23	295	1.31	4.58	1.95	2.26
6.4	64.79	302.18	204.56	285.85	0	51	21.64	36.1	13.39	54.4	85.07	313	0.87	3.2	1.49	1.68
12.4	8.81	75.42	23.25	27.71	0	53	20.11	9.7	9.86	38.3	112.69	231	0.93	3.82	1.38	2
13.3	74.28	122.49	90.39	102.48	0	67	20.89	34.5	9.92	44.3	80.55	214	3.49	5.5	1.18	3.4
12.1	72.63	366.33	145.58	201.96	0	56	26.68	100.3	27.72	43.3	129.33	274	2.53	4.66	1.29	2.96
8.2	63.65	933.5	362.25	749.39	0	60	26.89	40.4	26.97	48.7	100.63	250	0.65	3.74	1.13	2.55
4.9	21.27	50.23	37.23	45.26	0	60	21.94	59	11.87	81.6	43.84	442	0.58	2.92	1.11	1.48
8.9	56.84	113.37	79.72	98.27	0	49	26.3	79.9	19.09	47.2	128.33	290	1.76	7.51	1.33	6.19
12.5	22.87	243.62	55.21	89.37	0	67	23.05	67.5	14.22	59.8	60.69	264	5.83	5.57	1.02	3.19
6.5	11.84	135.14	90.45	128.77	0	71	19.98	23.5	10.84	61.9	48.69	297	1.02	4.54	1.5	2.85
12.4	30.86	117.42	84.38	145.38	0	56	19.47	11	10.88	58.2	72.05	238	0.64	4.75	1.85	2.81
8	46.27	98.94	65.27	87.38	0	71	22.97	55.6	13.97	62.5	58.56	429	3.09	5.39	1.28	3.69
8.3	47.36	283.58	133.94	276.98	0	66	25.99	107.5	22.14	73.6	60.33	470	1.36	4.03	1.43	2.47
6.9	74.27	553.31	123.84	450.61	0	69	29.64	111.5	26.42	64.4	84.85	473	1.26	3.98	1.31	2.29
9.8	88.39	200.93	155.11	200.28	0	68	22.81	98.9	17.54	59.6	65.33	328	1.5	4.46	0.88	2.49
8.2	120.69	227.81	142.1	157.08	0	57	22.64	54.9	14.17	43.9	104.21	116	0.61	3.29	1.62	1.2
12.9	63.32	98.32	58.72	89.98	0	64	18.86	17.3	8.56	38.9	87.37	279	2.5	4.93	1.31	3.09
12.3	43.22	164.39	68.94	100.87	0	38	30.63	96.7	36.74	39.5	192.56	209	1.87	5.01	1.06	3.37
14.1	24.84	21.73	29.26	30.98	0	55	23.42	90.4	17.66	46.6	108.13	173	3.43	7.68	1.56	5.69
10.9	64.46	157	117.96	138.8	0	43	27.94	83.8	18.02	48.6	141.15	275	2.13	4	0.82	2.57
10.2	49.6	51.11	53.4	56.95	0	32	20.03	5.9	21.53	38.2	147.02	163	2.09	4.43	1.48	2.35
6.6	63.79	245.84	193.81	314.09	0	46	25.56	64.5	20.18	73.9	96.57	391	14.54	7.33	0.89	0.96
11.1	45.13	90.89	71.81	79.67	0	41	23.23	64.1	15.76	51.3	116.41	350	4.14	7.33	1.4	4.16
7.5	17.82	86.52	56.48	149.6	0	44	17.31	13.8	6.02	114.2	34.97	294	1.06	4.36	1.99	1.72
6.5	22.51	153.47	86.92	82.47	0	63	25.63	62.5	20.94	42.1	114.13	377	6.07	4.62	0.94	2.53
7.5	15.08	81.83	28.67	67.37	0	82	19.43	23.3	8.33	72.1	42.67	467	1.14	4.63	1.73	2.71
10.5	68.94	104.78	87.49	95.38	0	54	23.44	44.8	14.47	52	103.2	204	2.3	5.99	1.16	4.36
7	34.57	103.28	79.58	89.39	0	80	25.56	76.5	24.68	92	42.73	242	10.11	5.14	0.81	1.47
8.4	54.64	79.15	111.36	75.21	0	58	21.72	51.9	16.5	69.4	63.28	243	1.12	3.18	1.58	1.03
9.4	56.72	121.74	78.92	98.28	0	81	25.11	5	12.07	67	50.37	262	1.53	3.41	1.03	1.93
11.4	27.78	58.57	30.17	65.36	0	65	23.11	51.1	18.23	164.1	24.72	431	1.23	3.98	1.21	2.36
11.2	45.47	163.5	45.66	161.8	0	61	23.92	57.9	16.74	53.7	94.86	213	2.05	5.95	0.9	4.62
8.6	30.9	119.69	42.55	73.35	0	78	25.44	129	17.87	84.5	44.26	323	6.28	4.28	1.32	1.29
6.9	34.28	74.39	48.92	58.39	0	52	24.97	46.1	19.71	49.4	111.16	331	8.96	5.39	0.79	2.12
6.9	34.29	98.74	65.28	83.27	0	79	21.1	57.1	13.64	79.3	41.6	255	1.85	3.55	1.27	1.78
5.4	39	201.16	148.74	144.52	0	57	21.91	27.3	11.26	71.1	65.56	362	1.34	3.24	1.18	1.8
6.4	58.63	209.97	103.804	150.39	0	45	27.64	51.2	23.16	57.7	118.15	389	6.46	4.86	0.93	2.69
11.7	73.339	148.39	98.38	121.49	0	72	22.77	71.5	16.56	65	58.75	175	1.43	3.66	0.78	2.33
11.2	42.46	79.43	104.47	71.67	0	58	23.01	23.7	15.22	67	71.28	344	1.49	5.38	1.46	3.63
9.6	109.19	303.64	117.8	168.12	0	54	25.81	74.3	24.51	73	75.96	351	3	5.18	1.61	3.06
10.8	47.7	316.12	67.97	160.77	0	73	24.75	45.9	21.35	83	51.21	354	1.55	4.72	1.15	3.26
12.9	46.32	170.73	63.39	94.45	0	75	22.89	55.1	18.67	77.7	47.85	364	2.83	6.99	2.38	5.11
6.8	43.27	100.39	63.28	83.32	0	81	21.06	34.7	10.08	71.7	42.19	262	1.35	3.83	1.51	1.96
8.4	53.85	121.38	78.39	95.55	0	48	21.82	20.4	11.88	47.7	88.26	320	2.88	4.8	1.39	3.28
8.8	56.84	132.448	78.49	101.28	0	52	21.02	22.5	12.79	49.7	92.99	319	1.87	4.94	1.23	3.29
10.4	79.73	134.58	94.29	128.38	0	50	22.86	48.9	17.52	62.5	89.86	498	3.36	3.4	0.77	2.05
6.9	130.59	340.17	193.34	253.38	0	66	24.97	108	22.5	60.7	76.07	504	2.42	2.8	0.91	1.37
8.6	43.92	102.73	67.37	89.36	0	73	27.01	40.8	18.41	74	65.91	313	1.75	4.46	1.17	2.79
7.6	25.53	135.53	36.8	70.36	0	56	22.51	41.2	14.28	68.7	66.12	264	2.51	3.48	1.11	1.68
6.8	39.94	280.38	115.85	165.34	0	56	23.19	35.6	21	78.3	61.36	357	4.21	4.12	1.38	3.21
14.1	53.75	65.8	53.32	52.94	0	69	21.23	31.7	17.75	44.4	88.14	226	2.29	4.63	1.35	2.82
7.4	10.34	43.48	18.51	34.28	0	22	28.04	49.1	21.28	46.5	184.74	515	1.01	5.13	3.15	1.83
12.9	47.28	120.39	74.39	91.58	0	69	21.23	57.5	15.01	160.9	23.4	559	1.87	3.18	0.76	1.6
11	37.37	249.71	119.89	140.22	0	31	23.92	42.4	17.65	39.4	178.38	289	3.27	5.17	1.32	3.18
6.8	42.01	374.33	181.2	593.11	0	77	23.44	59.9	16.67	39.4	99.78	230	0.49	3.43	1.36	1.66
7.1	25.05	194.43	116.38	247.88	0	54	28.35	89.6	24.1	45.4	129.04	339	2.89	3.98	1.11	2.21
13.9	35.93	98.08	60.29	83.73	0	67	20.83	37.5	11.52	78.6	40.57	312	2.38	2.34	1.08	1.36
8.3	46.69	530.59	239.02	452.06	0	71	31.74	90	27.27	40.1	114.53	248	1.76	5.41	1.49	3.28
5.8	24.22	209.1	57.92	128.49	0	49	22.35	15.8	13.1	52	96.46	342	2.36	5.35	1.29	3.45
5.4	130.79	1581.61	299.54	708.21	0	51	29.14	88.5	31.51	53.5	121.11	358	1.44	5.13	1.16	3.55
6.3	32.83	74.31	45.29	57.58	0	50	23.05	57.6	17.38	52.3	105.59	413	1.18	2.55	0.92	1.27
8	14.77	203.92	32.91	47.02	0	57	24.34	53.1	19.32	41.3	125.4	223	0.58	4.23	1.75	2.19
6.5	26.38	92.21	48.59	69.99	0	76	24.56	88.4	16.56	71.4	55	350	0.89	3.29	1.3	1.5
6	25.75	87.57	43.58	64.93	0	40	20.55	30.7	11.94	99.9	52.05	391	3.23	5	1.34	2.72
12.5	42.25	135.53	124.13	173.12	0	52	23.16	92.4	18.39	47.3	103.52	333	3.1	5.16	0.87	3.51
10	57.48	124.39	76.49	92.84	0	76	23.74	38.7	17.92	51.8	66.82	421	2.08	5.72	1.24	3.84
8	13.83	62.69	53.53	42.94	0	62	23.23	46.6	18.27	62.3	61.85	191	0.6	3.57	1.69	1.54
5.9	22.61	78.67	29.13	54.69	0	75	22.89	21.6	14.08	62.3	59.68	275	0.57	3.78	1.74	1.67
7.1	23.96	55.38	37.59	56.59	0	69	21.64	23.2	8.45	52.5	70.32	156	0.82	3.3	1.71	1.14
13.7	12.53	49.11	24.06	44.29	0	69	23.81	59.2	15.17	106.4	38.17	378	1.83	4.66	0.94	3.09
11.2	18.29	89.79	35.71	60.42	0	59	24.35	78.1	20.8	49.1	97.79	250	3.16	6.5	1.29	4.31
10.1	51.88	62.7	55.75	83.79	0	71	22.01	59.3	9.56	78.1	41.35	191	1.3	5.28	1.53	3.29
6.1	45.22	402.9	106.03	204.25	0	73	20.36	34.3	9.18	168	18.25	547	1.52	4.91	1.41	2.97
8.6	53.29	95.48	68.49	83.95	0	87	25.97	64.4	18.79	67.8	48.78	309	1.76	4.44	1.16	2.73
13.6	73.48	148.74	98.84	125.47	0	79	25	39.9	15.53	95.3	42.6	216	1.58	4.33	1.27	2.52
10.1	41.85	69.92	49.42	48.98	0	59	23.44	62.2	13.83	52.5	96.27	370	8.5	7.27	1.09	3.73
15.4	36.26	33.04	29.06	20.36	0	56	19.63	36.3	11.2	67.1	63.79	377	2.08	3.79	0.89	2.19
11.4	12.46	21.66	24.46	10.78	0	80	23.88	39.2	18.6	154.9	26.18	193	4.64	5.5	1.18	3.27
8.5	46.63	291.46	85.21	138.7	0	77	24.44	64.2	32.39	65.9	60.65	210	1.4	3.27	0.99	1.75
12.1	16.85	59.13	76.1	45.7	0	83	23.52	53.1	22.94	102.8	32.58	211	2.45	2.86	0.86	1.38
7.7	67.83	104.48	89.59	93.45	0	20	20.83	31	12.98	25.9	250.56	84	0.61	1.54	0.45	0.88
12	75.39	153.48	93.45	123.38	0	69	26.67	54	31.03	64.4	68.8	280	1.62	8.28	1.94	6.13
11.5	64.11	119.16	105.54	89.42	0	72	24.44	76.6	23.81	70.1	61.54	292	1.97	2.68	0.91	1.25
9.9	54.75	114.58	84.24	98.57	0	67	19.02	16.4	6.14	107.7	28.2	411	1.62	3.39	0.82	1.93
9.2	180.09	395.94	247.48	324.49	0	74	22.07	46.1	15.29	67.4	51.94	340	1.13	3.18	1.16	1.55
6.2	94.44	212.37	104.56	189.5	0	68	27.73	103.1	23.99	91.3	58.23	403	2.19	4.19	1.18	2.35
13.6	15	57.98	48.71	35.36	0	64	23.78	32.9	14.92	103.4	38.22	1013	2.79	5.86	1.36	3.47
14.1	142.92	411.24	160.37	188.42	0	60	30.3	142.8	29.15	132.9	43.82	560	1.73	3.06	1	1.58
8.8	18.71	87.44	129.13	66	0	67	23.74	48.6	15.74	59.5	66.35	301	2.91	4.07	0.79	2.72
6.5	24.47	78.47	42.48	57.48	0	73	27.01	108.8	26.81	59.3	82.25	320	1.82	4.23	1.35	2.33
10.4	13.39	65.14	24.07	30.53	0	66	21.4	23.5	14.24	66.4	52.16	347	1.67	4.35	1.26	2.54
11.9	50.09	65.64	63.07	20.82	0	59	35.06	143.6	47.12	40.1	193.27	212	3.83	6.71	1.24	4.4
8.6	24.23	126.36	47.74	97.21	0	72	22.35	56.7	10.99	125.1	29.96	411	2.55	5.55	1.31	4.05
9.1	45.85	102.37	74.29	83.29	0	73	22.43	76.2	16.58	53.5	72.94	245	1.16	3.59	1.27	1.94
8.6	109.58	180.85	242.92	153.25	0	75	31.08	102.3	26.03	128.2	36.38	319	1.43	4.8	2.34	2.15
9	54.38	111.45	78.93	98.84	0	71	29.52	70.3	26.7	86.6	58	350	1.31	4.45	1.28	3.01
10.6	34.44	115.68	60.24	77.36	0	65	24.97	61.6	22.95	46.1	101.52	236	1.1	4.58	1.36	2.97
9.5	23.3	77.1	46.51	85.81	0	66	22.86	53.7	19.76	51.1	90.36	281	1.19	4.59	1.71	2.55
6.7	107.32	235.26	141.67	143.7	0	64	21.08	27.1	13.93	60.3	65.54	212	0.83	3.39	1.78	1.33
8.8	16.41	35.96	38.45	35.81	0	65	20.64	5	9.78	36.5	94.03	134	0.71	3.55	1.76	1.46
8.5	57.41	170.78	86.16	219.18	0	56	26.64	68.6	20.66	61.7	90.62	390	1.6	7.25	1.61	5.39
7.2	30.8	135.59	156.18	306.48	0	62	24.24	94.1	22.57	48.9	92.9	319	5.22	5.53	1.11	2.99
6.4	23.29	65.83	35.37	50.21	0	76	22.52	68.9	19.41	70	47.54	433	1.45	4.42	1.23	2.73
6.5	12.64	64.27	23.47	45.47	0	78	22.89	83.6	20.05	86.3	41.09	263	1.22	2.94	1.13	1.45
10.4	83.98	125.22	78.1	92.05	0	57	23.88	47.5	21.24	53.5	104.87	204	1.33	5.55	1.29	3.88
7.1	69	105.42	77.02	81.02	0	63	27.93	100.7	29.24	46.2	123.93	363	1.95	4.62	1.04	3.19
12.3	22.52	24.34	23.5	25.35	0	56	21.8	42.5	15.97	50.9	108.13	285	1.02	5.62	2.05	3.3
10.2	23.73	40.58	34.52	30.34	0	50	26.17	66.4	19.89	56.9	110.21	236	1.85	3.66	0.83	2.25
8	22.71	117.15	48.02	58.71	0	64	30.59	102	23.59	70.4	75.22	294	5.15	7.02	1.9	4
11.5	40.93	221.35	36.82	61.89	0	39	25.84	56.3	21.63	36	188.2	280	4.56	5.26	1.11	3.19
10.9	70.28	41.47	112.48	138.08	0	57	29.52	103.3	27.93	30.6	197.46	458	1.62	4.24	1.05	2.65
6.2	23.63	67.63	37.89	54.83	0	77	20.89	22.4	10.64	49.7	61.96	240	0.83	2.29	0.52	1.45
9.2	73.27	157.37	92.47	126.37	0	70	22.94	88.2	21.2	75.8	50.9	306	3.79	5.03	1.49	2.71
6.4	21.57	59.38	34.28	48.38	0	56	17.51	24.5	6.63	44.3	80.85	348	0.52	2.7	1.43	1.21
12.9	40.16	142.73	116.77	72.4	0	53	25.64	56.8	19.74	39.4	146.97	369	1.92	6.6	1.45	5.13
6.9	23.16	87.37	47.27	64.38	0	76	18.81	5	4.66	61.7	42.07	248	1.21	6.84	2.49	4.08
8	25.59	78.16	35.62	77.81	0	61	20.81	25.3	8.7	55.7	73.75	313	0.52	4.88	2.3	2.3
9.1	71.68	419.41	103.84	268.58	0	72	33.32	132.1	36.65	46.4	118.88	144	1.72	4.45	1.62	2.36
8.2	39.66	45.26	64.58	89.34	0	66	27.69	36.6	20.04	109.7	49.11	488	3.02	5.09	1.33	3.25
6.5	23.18	88.38	46.72	63.84	0	70	26.56	71.8	23.22	41.2	111.32	189	2.52	2.84	0.78	1.59
6.2	15.36	74.95	32.64	53.63	0	70	25.71	143.2	27.72	238.5	21.37	454	1.55	4.82	1.66	2.66
10.4	30.36	25.87	54.38	43.82	0	51	22.37	19.8	9.55	53	85.57	316	0.86	5.09	1.83	3.12
9.5	60.54	324.15	76.18	214.34	0	65	28.62	40.5	28.35	49.4	105.79	228	4.33	5.31	1.46	3.51
9.1	12.95	96.76	50.71	88.27	0	75	25.54	56.6	19.25	52.6	75.83	186	1.08	5.08	1.2	3.54
12.9	110.79	180.81	105.47	126.1	0	51	26.77	76.8	23.03	49.1	135.73	166	1.68	4.46	1.27	2.56
13.9	8.05	19.04	12.33	13.89	0	56	23.23	60.7	15.77	53.7	94.36	207	0.97	5.57	1.57	3.54
10	20.66	105.62	55.69	91.95	0	55	25.81	76.1	23.25	36.7	149.34	382	1.32	3.42	0.9	2
13.9	24.84	21.73	29.26	30.98	0	57	22.31	43.7	12.87	46.9	101.23	192	2.27	4.54	1.37	2.98
12.9	21.05	73.35	47.43	66.22	0	59	22.52	42.1	12.5	40.5	104	156	0.81	4.48	1.12	2.79
7.6	36.72	95.38	59.58	80.39	0	71	23.28	60.8	12.37	73.6	49.73	319	1.38	4.38	1.38	2.84
5.6	27.47	82.47	47.37	62.38	0	51	27.47	49.6	22.43	42.4	144.08	275	0.81	4.46	1.95	2.08
6.6	41.47	434.47	82.94	213.3	0	72	23.44	66.8	19.76	64	66.3	150	0.82	4.11	1.29	2.28
6.3	32.46	95.85	57.47	74.48	0	72	24.03	107.1	21.95	53.4	79.46	430	1.23	4.58	1.25	2.89
7.5	54.82	124.37	78.85	98.38	0	46	22.89	26.7	13.36	61.5	87.43	316	1.41	3.79	1.13	2.25
7.4	107.39	697.85	302.52	817.29	0	72	26.67	98	25.11	51.2	82.88	268	1.89	5.67	1.52	3.77
12.7	74.89	167.84	124.85	147.37	0	38	24	43.4	14.48	47.2	121.36	223	2.04	3.88	0.97	2.25
9.8	22.37	34.53	23.05	31.7	0	71	24.44	57.8	18.36	149.2	26.45	344	3.15	4.03	1.1	1.89
7.9	33.01	232.14	73.46	112.88	0	76	19.9	68	13.08	121.5	23.56	326	1.37	6.59	2.81	3.23
9.7	37.48	114.2	35.78	62.24	0	56	23.53	81.8	18.4	40.7	130.93	280	1.46	4.21	1.06	3.15
6.2	29.67	77.48	56.06	83.27	0	44	19.56	20.2	7.67	50.6	92.74	215	1.18	4.81	2.02	2.3
10.5	67.77	137.84	89.38	104.37	0	73	27.39	168.5	17.89	78.9	52.99	241	2.18	6.34	1.77	3.85
8.1	33.09	61.2	46.37	60.51	0	73	20.81	27.6	9.47	49.2	70.81	261	1.48	2.68	1.16	1.03
10.2	101.36	19.25	84.55	40.5	0	66	21.48	17.7	14.4	72.7	58.22	581	0.96	2.94	1.26	1.66
12.4	68.53	137.47	76.83	128.84	0	70	22.07	53.5	14.13	44.6	83.25	302	1.6	3.22	1.22	1.71
10.6	84.93	158.94	104.48	137.73	0	65	19.72	33.5	10.74	41.3	90.65	169	0.89	4.28	2.19	2.49
6	23.74	59.98	37.27	47.83	0	76	26.04	48.2	23.84	53.6	80.72	206	1	5.66	2.48	2.94
7.1	43.95	100.48	65.98	85.68	0	70	25.63	50.9	17.7	70.2	62.22	192	1	5.66	2.48	2.94
8.9	56.93	121.48	78.38	95.85	0	50	23.23	63.3	14.67	51.5	105.41	282	3.13	6.52	1.93	4.32
6.2	21.36	84.59	43.28	63.84	0	55	21.79	47.7	15.87	78.2	57.65	368	1.07	4.72	1.72	2.87
7.4	44.38	134.54	49.66	73.01	0	54	24.89	42.1	18.33	56.5	88.65	311	1.66	4.25	2.1	1.52
10.4	65.89	128.47	83.38	102.38	0	66	16.67	22.1	10.76	45	63.28	295	5.47	4.53	0.75	2.45
13.1	26.12	38.76	27.82	32.69	0	54	18.31	39.5	10.79	37.4	105.22	593	1.79	5.32	1.15	3.62
6.9	32.48	94.28	54.89	78.52	0	59	32.39	124.3	33.44	523.9	13.67	393	3.11	3.75	1.06	2.18
10.9	40.87	121.66	31.39	62.92	0	47	23.03	47	12.26	54.7	101.67	352	2.73	5.32	1.29	3.46
8.5	34.99	137.37	31.04	63.38	0	58	23.07	47.2	12.04	50.5	91.19	227	1.21	5.54	1.96	3.42
6.9	37.74	98.23	57.84	74.38	0	66	25.71	88.1	24.82	58.4	92.25	304	3.29	5.26	1.11	3.36
5.6	19.61	176.85	80.14	90.08	0	77	16.23	42.4	8.11	79.7	32.06	487	3.86	3.59	0.71	1.99
8.5	15.86	77.43	18.01	41.52	0	80	19.02	16	6.68	56.9	43.87	208	0.69	3.86	1.47	2.09
6.2	21.38	57.37	37.48	48.38	0	77	22.59	76.8	11.04	71.2	47.39	383	1.48	4.34	1.37	2.47
7.1	21.46	103.64	73.85	57.94	0	52	20.45	32.6	7.36	53.2	73.97	220	0.81	7.16	3.04	4.16
10.6	29.47	98.71	51.09	65.89	0	51	26.95	99.4	19.67	44.2	144.49	258	2.06	3.81	0.94	2.45
7.2	25.51	95.87	78.72	106.66	0	61	21.23	30.1	8.97	55.7	75.23	313	0.52	4.88	2.3	2.3
8.7	63.56	21.74	65.81	50.58	0	39	21.63	14.6	9.89	42.6	133.15	174	0.54	2.46	1.25	1.04
6.2	12.73	47.38	27.38	36.38	0	67	23.63	67.9	23.23	63.4	68.85	289	1.68	3.25	1.47	1.42
6.7	71.1	279.81	61.12	146.6	0	67	30.04	115.9	30.56	52.7	108.05	221	1.3	4	1.66	1.82
7.4	49.38	158.11	59.51	113.24	0	40	24.03	47.9	20.5	60	104	437	5.44	4.74	0.66	2.91
7.1	38.08	175.66	57.73	65.24	0	49	18.22	29.3	8.77	82.3	47.15	772	0.73	2.02	0.87	0.83
8.6	57.74	94.28	63.48	84.38	0	55	20.81	38.5	10.17	74.2	59.57	297	1.51	5.61	1.64	3.87
6.7	65.37	67.38	86.75	73.88	0	52	21.1	54.1	14.18	69.2	68.77	348	1.54	4.13	1.14	2.51
10	13.97	24.65	20.89	17.84	0	45	22.31	49.1	12.88	61.8	87.93	220	2.51	6.44	0.84	5.12
6.9	506.59	867.41	555.44	670.22	0	50	21.1	49.8	15.93	117.9	41.28	335	2.34	5.54	1.48	3.57
9.6	24.32	51.09	93.91	59.63	0	69	26.16	42.8	16.21	72	56.41	268	1.12	2.98	1.12	1.37
11.2	65.96	153.5	186.63	238.3	0	54	24.44	40.8	18.54	41.8	117.68	186	0.84	4.28	1.38	1.48
10.7	25.2	110.7	47.32	7.57	0	61	22.67	36.9	13.02	48.2	86.93	310	1.87	6.01	1.16	4.09
7.5	61.44	446.88	230.89	362.61	0	68	21.64	102.7	18.94	129.1	30.16	219	3.01	3.51	0.77	1.99
10.9	23.17	22.04	34.57	43.03	0	68	20	54.6	12.11	84.4	39.92	345	2.87	4.91	1.24	3.08
10.7	18.5	110.74	67.31	56.68	0	62	20.44	54.3	19.15	53.1	70.27	284	0.81	5.68	1.56	3.93
5.8	27.73	306.02	89.73	193.92	0	40	25.48	57	18.23	60.1	107.29	232	1.17	3.95	1.21	2.19
11.3	23.31	35.64	30.42	38.25	0	71	17.84	5	4.26	46	57.72	177	1.28	6.43	2.62	3.52
5.1	10.39	47.26	24.48	37.57	0	64	33.69	82.4	28.74	62.8	103.21	482	2.45	4.17	1.17	2.54
7.3	56.32	103.48	73.48	97.57	0	69	17.85	28.2	9.6	88.7	36.63	366	1.21	2.05	0.75	0.76
8.7	44.25	133.52	94.17	101.69	0	54	32.05	121.6	28.78	53.3	132.57	305	1.42	4.63	1.21	2.81
10.8	23.8	92.37	83.17	72.28	0	56	26.64	53.2	21.88	63.6	87.91	341	1.37	4.32	1.46	2.31
6.7	34.38	87.58	54.82	66.47	0	52	30.96	95.1	26.53	48.1	125.58	338	4.72	5.27	0.94	3.03
6.8	89.73	151.74	127.18	210.15	0	46	18.43	17.1	8.22	53.7	83.74	235	1.11	3.71	1.52	1.76
9.7	118.03	21.27	130.74	56.49	0	66	20	24.9	7.58	51.8	66.86	469	0.81	6.16	2.3	3.42
13.2	21.48	42.68	22.55	27.67	0	58	24.65	65	20.89	50.1	102.13	284	2.69	8.24	1.22	6.48
6.8	39.35	394.41	127.37	234.19	0	67	22.83	63	13.15	44.5	81.89	251	1.73	5.71	1.36	3.69
7	35.92	116.46	53.29	67.4	0	74	25.64	119.2	21.16	56.8	77.34	367	2.32	4.39	0.89	2.82
9.3	43.49	104.48	63.39	80.49	0	82	27.34	114.3	25.67	49.6	85.13	274	1.36	3.82	1.21	2.17
9.1	30.57	120.13	52.11	88.55	0	57	23.73	52.2	15.53	44.5	116.39	263	5.05	4.53	0.72	2.26
9.3	53.83	299.79	77.07	153.66	0	58	23.73	76.6	24.75	55.4	94.67	320	1.57	5.38	1.35	3.43
7.5	28.68	116.2	70.27	159.22	0	59	24.09	112.9	18.12	44.1	122.25	370	0.63	3.13	1.23	1.52
9.2	55.48	127.48	78.49	93.46	0	79	26.04	112.2	17.68	149.9	27.51	440	3.06	6.05	1.54	3.75
6.4	46.08	170.88	123.17	190.15	0	70	22.39	66.1	16.98	45.7	86.82	328	1.06	3.85	1.27	2.13
12.9	37.61	92.44	63.13	70.14	0	41	21.17	69.4	16.52	38.3	134.95	243	1.52	6.02	1.01	4.66
5.3	45.37	120.61	67.03	126.44	0	72	20.81	80.4	17.58	290.4	12.18	452	3.37	3.27	0.68	1.74
10.5	38.97	99.48	92.05	88.17	0	71	23.56	76.5	16.67	83.4	45.6	410	4.82	5.31	1.03	3.46
13.2	74.93	103.47	143.92	83.03	0	77	24	110.9	22.72	178	19.88	496	2.54	4.11	0.85	2.58
8.1	21.81	88.96	54.52	60	0	56	23.11	74.7	15.59	48.1	94.44	154	1.32	4.32	1.25	2.75
6.1	46.38	322.3	144.99	199.52	0	71	29.38	115.4	37.34	75.4	76.14	309	2.41	3.64	1.11	1.92
8	31.14	213.93	121.95	93.61	0	75	26.74	84	17.23	67	57.51	441	2.19	5.4	1.2	3.79
7.2	24.52	96.89	66.79	74.1	0	47	24.44	78.8	19.64	49	108.56	312	1.85	3.92	1.34	2.01
9.7	19.9	22.67	28.7	31.25	0	67	20.93	59.1	11.72	59.6	62.42	259	0.85	3.41	1.52	1.52
11.8	51.83	183.97	88.2	137.59	0	61	24.89	80.6	24.87	46	100.02	330	1.43	3.33	0.86	1.98
6.7	34.28	94.52	54.28	74.29	0	64	21.36	69.2	16.65	49.7	79.52	300	1.8	4.05	0.93	2.68
5.3	14.48	56.38	30.39	47.48	0	50	25.97	76.9	12.69	55.7	100.83	238	1.12	5.56	1.97	3.39
8	54.48	106.48	75.39	94.58	0	65	19.56	26.3	10.4	64.2	53.46	377	2.8	3.05	1.02	1.3
12.3	78.34	70.06	75.01	78.48	0	57	14.95	19.3	3.93	52.2	57.88	292	0.83	5.63	1.38	3.79
12.9	18.71	80.73	24.69	132.86	0	79	27.12	85.7	25.3	68.5	61.12	294	2.96	4.96	1.2	3.25
11.3	40.98	95.65	39.5	75.4	0	49	26.56	98	20.04	69	86.41	244	1.04	4.8	1.15	3.29
8.9	24.91	105.92	59.17	78.4	0	59	17.69	5	4.77	99.4	36.02	313	2.74	3.93	0.81	2.62
9.8	53.29	124.38	74.94	95.38	0	58	30.02	112.8	25.17	39.4	160.17	226	1.29	4.41	1.18	2.82
8.6	39.06	164.26	82.84	126.88	0	71	25.33	71	15.37	40.3	101.5	204	1.45	4.59	1.48	1.84
11.2	44.48	126.43	73.84	97.76	0	68	24.56	52.6	18.12	61.2	72.19	295	0.95	5.12	1.39	3.3
7.2	47.38	84.39	92.92	62.49	0	69	27.05	81.4	19.09	55.7	82.85	196	1.35	4.43	1.26	2.76
6.1	162.52	339.01	279.95	321.06	0	75	22.22	82.6	17.03	67.7	49.93	263	1.71	3.69	1.33	1.85
7.2	39.39	100.38	58.47	83.45	0	53	22.83	46.8	24.56	47.1	96.05	284	1.55	4.74	1.7	2.59
5.5	33.55	196.98	114.68	208.22	0	67	23.83	79.1	17.1	46.6	83.9	267	2.52	4.46	1.02	2.75
9.9	21.59	47.45	74.33	31.58	0	50	23.52	61.5	15.95	50.2	116.53	291	1.77	4.58	1.8	2.29
7.1	39.47	100.38	60.38	84.29	0	50	25.97	25.3	30.55	43	130.6	445	0.85	4.64	1.63	2.52
11.1	19.68	58.4	45.36	38.51	0	50	20.17	5	5.92	37.6	107.04	161	1.43	4.45	1.6	2.48
7.3	96.86	268.92	159.58	227.69	0	58	28.44	106.1	27.17	59.9	91.12	277	1.53	4.19	1.61	2.05
11.3	79.28	163.29	102.27	143.28	0	79	18.07	5	4.43	102.8	23.45	324	0.77	4.32	1.91	2.06
6.9	14.48	79.48	36.38	57.85	0	53	22.6	35.7	17.27	54.6	91.14	186	1.48	4.71	1.41	2.87
6	30.49		53.75	78.49	0	65	21.5	66.6	23.44	57.5	69.18	364	1.47	4.92	1	3.32
11.2	15.26	41.4	47.96	39.04	0	49	24.14	78	16.34	49.1	111.79	265	3.83	6.6	0.99	4.37
5.5	10.47	53.48	24.37	38.58	0	60	26.84	83.2	19.93	56.6	98.49	256	4.23	3.15	0.87	1.4
13.2	20	38.37	51.88	31.99	0	35	19.15	21	7.88	43.4	115.74	263	0.59	3.32	1.32	1.57
8.9	63.47	132.37	83.43	103.48	0	77	24.97	116.2	16.72	89	44.17	580	4.13	6.34	1.05	4.19
10.6	25.83	30.23	54.76	107.8	0	50	17.9	5	8.25	50.7	79.38	191	1.39	4.36	1.3	2.29
9.4	97.01	170.62	118.12	194.66	0	42	24.03	47.8	19.1	42.9	142.55	288	2.32	5.79	1.58	3.66
13.3	46.18	68.09	69.51	71.92	0	63	25.24	98.5	18.31	94.6	53.33	398	2.62	4.02	1.12	1.94
8.2	316.45	181.77	277.21	239.4	0	59	21.5	5	11.04	266.3	16.13	621	2.96	3.38	0.85	1.66
7.8	56.19	825.72	212.83	551.9	0	66	22.03	81.3	18.71	67.4	62.8	314	1.89	4.83	0.94	3.28
5.8	40.35	134.83	65.39	93.58	0	78	23.67	72.7	13.31	68.8	51.92	512	2.6	4.67	1.03	2.88
7.2	41.34	64.48	45.17	50.41	0	50	26.75	58.1	26.64	64.9	87.98	297	0.76	3.06	1.37	1.35
8.2	43.44	11.32	61.39	84.38	0	83	18.16	70.3	12.36	61.7	40.83	284	1.26	3.92	1.8	1.74
7.7	30.57	149.6	74.78	129.61	0	50	24.89	72.5	15.91	50.2	107.21	298	12.52	6.05	0.62	1.4
7.2	49.52	188.97	96.45	84.67	0	77	21.48	133.9	18.72	91.9	39.21	360	3.18	4.32	0.82	2.59
7.3	32.27	93.47	59.38	72.48	0	65	19.96	72	17.45	84.1	51.01	409	1.56	4.39	0.97	2.83
7.9	28.78	97.31	67.27	70.75	0	71	22.22	73.7	15.02	52.9	67.83	381	1.83	4.6	1.05	3.02
10.5	53.48	126.46	83.28	99.47	0	73	26.67	79.9	21.69	96.4	43.37	304	2.6	5.64	1.3	3.75
9.2	20.47	51.38	62.25	30.19	0	82	21.52	45.9	13	293.7	11.32	374	1.14	4.53	2.2	2
10.1	38.12	168.54	63.54	80.44	0	57	24.03	78	21.57	37.6	137.74	216	3.19	5.64	1.26	3.5
8.7	23.14	50.1	45.9	95.87	0	63	22.03	44	19.03	52.7	83.57	163	0.69	4.89	1.93	2.69
6.7	14.37	32.98	27.73	25.73	0	71	20.45	54.9	10.39	59.1	52.21	163	0.78	4.64	1.91	2.4
6.3	29.76	191.13	197.66	257.86	0	53	20.96	28.4	15.12	67.7	70.83	394	1.94	4.82	1.32	2.94
8.6	35.11	149.12	81.28	99.2	0	51	28.13	112.6	20.58	65.6	101.59	279	1.23	5.13	1.54	3.26
7.2	20.93	40.6	44.8	42.55	0	67	22.89	64	10.99	66.7	62.6	347	1.24	3.47	1.46	1.46
9.2	89.48	154.75	104.46	132.42	0	77	23.74	112.8	16.32	434.5	7.84	399	1.17	3.49	1.2	1.8
11.9	22.78	159.65	50.13	61.26	0	76	20.4	93.4	16.57	135.1	24.14	681	4.88	6.3	0.88	4.32
6.5	34.24	191.94	65.35	127.86	0	39	24.62	44.2	22.1	68.5	84.95	264	0.97	4.01	0.9	2.73
6.2	65.14	418.12	289.57	367.97	0	54	25.39	97.2	20.93	51	113.99	246	3.26	4.82	1.14	3.1
12.3	15.1	33.87	35.23	27.57	0	57	17.78	5	5.61	54.1	63.82	255	1.23	5.05	1.46	3.18
6.8	85.75	547.99	331.41	288.39	0	55	24	55	22.4	94.3	50.62	299	1.65	6.21	1.72	4.25
6.7	24.58	87.37	47.27	64.28	0	70	22	57.5	11.65	49.4	72.95	367	1.1	4.21	1.82	2.11
12.3	65.82	127.48	83.48	100.38	0	63	23.16	50.1	16.19	43.2	99.17	377	4.71	6.21	1.3	3.93
7.9	26.34	352.16	97.82	165.66	0	74	20.03	46.6	10.2	66.2	51.84	338	1.15	5.46	1.43	3.54
9.7	40.06	232.21	88.82	141.53	0	39	23.24	89.7	14.47	49.7	128.92	344	2.35	5.47	0.93	3.87
8.2	45.08	69.9	63.3	73.83	0	63	27.39	69.1	20.66	55.8	86.11	259	1.81	4.89	1.15	3.31
7.9	43.29	124.47	73.48	99.48	0	72	21.88	64.1	20.14	139.6	28.37	360	2.15	3.35	1.03	1.52
8.6	34.51	186.14	176.89	194.68	0	60	28.67	105.7	31.59	51	110.93	306	0.91	4.41	1.36	2.66
8.8	79.72	660.38	409.46	508.1	0	56	20.81	96.9	17.08	39.7	110.03	367	1.26	3.79	0.96	2.49
6.4	32.37	92.18	54.38	74.57	0	68	23.23	14.3	9.93	55.9	77.69	309	0.59	3.7	1.78	1.43
14.3	93.03	184.48	137.58	158.37	0	55	18.44	5	6.46	54.9	66.82	200	2.56	6.17	1.23	3.86
10.6	25.99	124.45	34.44	52.97	0	59	24.35	83.1	22.37	48.2	102.24	313	3.14	5.64	1.07	3.88
11.2	52.48	93.48	160.35	78.39	0	96	22.35	105.9	14.48	237.9	9.04	450	1.5	4.17	1.14	2.36
8.8	40.77	181.25	74.4	100.7	0	66	25.96	90.8	18.47	63.3	77.81	493	3.17	6.08	1.17	4.03
9.1	68.49	143.38	84.28	103.38	0	70	30.04	184	25.98	49	111.43	352	1.29	5.85	1.21	4.09
9.4	60.41	273.38	164.78	224.99	0	69	21.64	70.2	13.66	42.8	89.71	337	1.35	3.4	1.12	1.62
9.9	20.55	307.76	78.73	274.46	0	65	24.44	40.7	10.4	42.3	101.42	278	1.46	4	1.3	2.24
11	34.28	95.84	54.38	74.82	0	63	22.11	73.7	23.28	49	90.21	224	1.09	2.79	1.22	1.16
10.9	33.49	114.9	76.32	95.49	0	60	29.55	152.3	35.42	49.8	118.62	306	1.61	3.72	1.18	1.96
7.6	114.89	550.58	202.2	336.54	0	43	28	82.5	25.39	43.1	147.46	217	4.09	5.94	1.03	3.74
7.4	43.99	100.38	64.37	82.49	0	73	21.91	81.1	14.65	47.5	70.41	245	0.97	3.75	0.9	2.33
10.5	68.85	135.38	84.38	100.38	0	54	28.4	23.3	24.08	156.7	39.95	408	1.85	2.53	0.46	1.1
11.9	53.82	122.38	74.93	97.38	0	60	23.05	62.3	17.57	50.7	96.82	262	3.19	6.62	1.36	4.6
9.6	33.69	116.66	78.17	77.31	0	51	29.94	99.5	24.51	50.7	129.62	295	2.23	5.62	1.06	4.01
6.7	66.5	486.97	431.87	319.01	0	69	30.7	90.2	24.54	48.4	106.79	336	4.09	4.73	0.77	2.86
7.2	43.28	101.38	68.38	89.38	0	57	20.13	47.5	14.33	74	57.16	310	0.93	3.93	1.59	1.95
15.4	25.02	100.44	62.47	89.12	0	51	24.44	55.6	22.09	38	133.97	218	2.63	5.41	0.88	3.63
8.3	38.47	301.51	136.19	147.31	0	66	26.67	109.5	18.15	121.5	38	417	1.56	3.8	0.84	2.34
12.9	13.29	50.01	35.27	35.17	0	78	20	52.8	8.16	52.3	55.48	392	1.84	6.88	1.28	5.06
13.8	28.05	213.52	74.7	118.58	0	58	20.24	18.3	7.69	42.9	95.42	184	2.24	5.9	1.61	3.76
10.5	65.42	61.22	72.58	68.37	0	29	25.95	52.3	24.05	46.8	185	413	0.83	5.75	1.71	3.3
10.3	65.37	112.37	84.28	98.47	0	78	26.67	73.2	19.78	31.1	124.4	89	0.9	3.6	0.99	1.79
6.7	113.31	359.29	272.5	350.25	0	34	31.57	141.3	26.29	60.3	159.05	484	2.11	4.73	1.07	3.15
9.2	28.61	641.33	160.79	100.27	0	67	22.22	62.4	14.33	60.3	62.95	239	0.72	5.02	1.63	3.2
13.1	155.04	178.28	368.19	172.67	0	14	27.64	82.4	16.29	38.1	237.32	432	1.38	4	1.13	2.27
10.4	27.9	88.44	59.26	83.75	0	45	21	53.1	14.52	72	76.57	239	1.73	5.48	1.3	3.71
9.1	69.47	310.32	193.64	213.31	0	55	26.64	134.6	21.55	92.3	61.3	353	3.28	5.23	0.78	3.37
12.3	42.14	122.6	178.94	76.05	0	54	27.77	87	22.06	99.9	58.19	329	1.28	4.28	1.36	2.25
8.4	114.21	460.33	257.69	225.76	0	65	26.75	69.6	27.05	50.5	100.55	282	1.64	4.51	0.95	2.92
13.8	9.02	19.61	22.53	22.11	0	49	18.83	28.9	9.09	31.4	141.66	185	1.19	7.18	1.58	5.18
9.8	18.03	47.65	44.05	39.18	0	62	22.22	109.2	14.56	57.3	70.79	277	1.68	4.89	1.21	3
11.7	25.69	69.3	31.75	46.08	0	46	21	23.2	9.8	39.2	114.72	232	1.1	2.81	0.64	1.46
5.6	12.38	73.38	32.18	54.38	0	57	23.11	34	11.54	35.1	127.88	206	0.5	3.34	1.32	1.61
7.6	9.81	37.13	85.93	37.69	0	61	19.74	5	4.73	59.1	62.56	318	2.32	4.77	1.42	2.68
11.4	25.96	64.6	34.16	63.41	0	70	24.44	68.8	21.84	70.3	56.96	203	0.94	3.28	1.32	1.38
6.9	27.34	136.04	56.52	80.5	0	68	18.31	27.8	9.45	64.7	50.92	248	2.21	4.25	1.03	2.4
6.9	16.82	111.67	160.02	189.93	0	61	18.31	50	0.52	46.9	67.44	290	0.96	4.16	1.24	2.42
13.5	58.12	242.13	179.64	186.14	0	70	22.48	49.5	14.92	45.7	86.02	215	1.51	4.33	1.37	2.52
9.7	245.12	258.46	268.03	285.72	0	64	30.04	96.8	35.33	184.4	32.15	446	1.88	3.45	1	1.74
9.3	9.92	20.77	16.67	19.89	0	57	17.27	10.3	5.38	65.4	54.77	263	1.21	2.87	0.92	1.37
6	86.58	361.66	221.89	215.64	0	54	21.63	37.3	8.81	55.9	86.4	277	0.62	2.58	1.1	0.94
8.7	42.11	81.22	65.77	46.27	0	72	18.31	57.1	14	75.6	41.16	292	1.33	4.1	0.86	2.47
13.9	19.21	70.77	48.98	64.44	0	54	22.22	28.5	10.81	82.5	54.21	304	1.46	3.44	1.21	1.72
15.6	76.57	75.97	63.79	58.2	0	71	19.56	5	8.82	46.7	67.61	238	0.74	5.52	2.18	2.87
12.4	29.33	181.06	56.96	103.91	0	76	19.9	68	13.08	68.3	41.9	267	1.06	4.66	1.85	2.28
6.8	27.48	84.37	44.36	61.37	0	78	22.89	83.6	20.05	89.1	39.8	347	1.14	3.91	1.29	2.17
6	26.12	168.15	65.38	124.34	0	69	29.59	153.1	24.48	78.4	67.81	289	1.36	4.26	1.39	2.6
5.2	23.38	259.22	146.12	241.26	0	59	22.94	51.7	11.68	50.2	97.33	258	0.86	6.06	2.8	3.09
8.6	16.98	71.44	21.2	46.5	0	49	22.98	57.2	14.5	41.1	127.11	156	2.4	3.59	0.92	1.86
11.6	104.93	62.19	90.23	65.39	0	55	23.44	34.1	15.18	64	82.88	289	1.45	5.6	1.81	3.19
13.3	44.73	151.81	72.24	63.17	0	68	25.45	86.6	17.27	42.4	97.13	263	2.02	6.2	1.4	4.1
9.9	36.79	183.6	179.14	262.07	0	44	26.49	64.3	21.56	39.8	155.53	301	0.68	4.01	1.42	2.18
10.1	57.38	184.23	113.72	146.47	0	58	28.2	132.7	22.85	43.3	145.74	371	4.42	4.2	1.18	1.86
8.8	74.83	163.46	93.49	128.37	0	47	24.64	56.6	10.68	53	112.23	234	0.89	2.6	0.8	1.35
11.4	32.2	144.38	49.89	116.06	0	69	23.68	81.3	17.19	63.6	62.69	270	2.38	4.44	1.24	2.48
6.4	29.76	191.13	197.66	257.86	0	53	19.38	33.5	10.54	70	63.34	312	4.27	6.22	1.34	3.7
14.6	27.71	28.88	29.58	33.53	0	59	23.73	48.2	14.88	40.3	119.15	177	4.09	5.81	0.96	3.98
7.3	32.55	174.43	160.3	135.83	0	70	27.03	71.6	19.23	72.5	60.25	448	2.51	6.28	1.35	4.22
7	21.15	131.34	64.14	72.42	0	69	23.53	97.5	17.49	109.6	39.08	518	1.48	5.9	1.4	4
9.6	74.81	274.98	147.77	239.18	0	62	24.98	83.7	26.98	73.3	75.25	281	1.37	4.94	1.33	3.12
7.7	54.27	124.42	78.46	98.37	0	61	22.89	93.4	20.41	55.5	81.42	300	1.45	2.98	0.95	1.42
11.5	19.51	47.04	101.96	43.51	0	26	27.34	91.7	29.89	45.9	180.81	279	2.34	6.48	1.56	4.23
7.4	70.62	188.83	130.91	143.26	0	69	26.37	95.2	18.09	65.8	72.94	322	1.83	4.31	1.19	2.48
6.2	10.97	94.97	35.07	44.11	0	67	26.04	108.1	21.14	73.6	67.05	281	7.14	4.83	1.8	1.09
10.8	51.32	205.81	271.31	240.38	0	52	26.64	69	20.35	61.9	94.62	382	2.25	6.45	1.23	4.6
13.4	28.05	66.13	56.84	36.38	0	24	23.34	69.3	24.94	42.8	174.76	103	1.68	5	0.97	3.16
13	23.26	100.04	45.78	60.8	0	69	21.36	91.7	18.53	48.4	76.28	256	1.82	6.59	1.51	4.59
13.3	28.38	81.89	43.56	57.14	0	39	27.7	52.2	21.7	49.2	157.13	264	0.87	4.62	1.07	3.12
14.7	51.47	63.59	56.6	76.11	0	46	20.52	54	14.47	29.3	184.18	132	2.38	5.54	1.45	3.44
7.4	28.28	93.31	53.7	105.7	0	70	20.93	57.5	11.41	45.4	78.57	283	2.43	4.22	1.19	2.27
9.1	49.44	150.24	134.69	96.95	0	56	24.53	76.1	18.82	46.6	103.48	331	2.11	4.94	1.12	3.22
8.8	15.08	50.68	25.35	43.93	0	69	21.78	70.7	14.17	71.9	50.32	289	0.88	4.3	1.4	2.42
8.2	68.73	738.3	424.28	411.54	0	56	23.88	88.2	24.91	54.1	104.96	259	1.44	5.37	1.18	3.7
7.3	21.27	105.24	57.54	89.81	0	75	29.67	128.4	32.08	75.2	67.42	381	0.89	3.06	1.01	1.48
13.3	10.65	62.68	34.83	33.97	0	58	20.4	39.3	14.12	48.1	86.88	163	1.49	6.01	1.45	4
14.1	19.28	48.6	36.61	28.91	0	55	20.44	59.2	17.64	28	145.23	195	2.09	5.44	1.52	3.16
12.9	29.34	114.29	56.7	82.66	0	31	22.21	64.1	11.28	48.9	136.77	357	2	5.38	1.17	3.47
10.7	26.31	92.64	52.74	76.03	0	63	21.4	40	17.78	39.4	91.46	214	1.1	4.12	1.29	2.33
10.4	25.7	162.13	106.37	152.22	0	69	23.83	74.7	29.56	50.3	89.55	317	1.64	6.73	1.84	4.35
10.5	20.93	40.6	44.8	42.55	0	67	22.89	64	10.99	66.7	62.6	347	1.66	4.37	1.49	2.28
11.7	11.83	39.49	129.29	59.01	0	49	22.31	48.7	15.9	43.4	119.94	195	0.96	4.97	1.46	3.05
10.9	64.46	157	117.96	138.8	0	43	27.94	83.8	18.02	48.6	141.15	275	2.13	4	0.82	2.57
6.5	32.48	98.37	57.72	72.37	0	77	35.18	201.9	29.85	56.5	86.97	433	2.26	4.75	0.7	2.84
9.4	67.28	132.38	83.47	103.37	0	63	27.93	100.7	29.24	41.3	138.64	312	1.44	4.45	0.99	2.93
8.3	39.66	45.26	64.58	89.34	0	66	27.69	36.6	20.04	101.7	52.97	604	1.42	5.09	1.03	3.32
8.6	18.39	37.72	31.67	23.91	0	39	19.35	35.4	9.4	33.7	143.07	201	0.29	4	1.35	2.26
7.7	33.64	88.96	42.83	76.62	0	49	22.29	81.8	12.31	42.6	129.96	316	5.87	4.16	0.83	20.1
10.8	46.92	139.09	43.6	65.16	0	56	30.57	101.5	19.29	57.1	110.92	334	2.3	6.17	1.14	4.23
7.2	24.43	107.44	86.78	88.83	0	52	25.57	66.6	15.23	50.8	100.89	282	1.19	3.54	1.17	1.87
6.8	54.37	143.47	84.39	118.32	0	56	30.84	82.5	36.54	45.8	146.87	405	1.29	5.24	1.38	3.26
8.5	29.29	180.14	88.72	114.5	0	47	24.61	50.8	22.52	53.2	121.81	266	0.88	3.53	1.67	1.45
11.2	69.73	281.74	134.41	203.61	0	27	30.86	88	22.88	31	299.49	608	0.65	3.28	0.93	1.87
9.2	39.07	110.35	41.35	80.04	0	52	32.05	31.5	9.83	43.7	167.54	237	1.56	4.04	1.16	2.31
12.3	39.16	310.67	119.89	158.34	0	33	21.36	38	10.16	47.4	143.21	223	3.49	3.95	0.8	2.01
7.9	69.69	114.73	72.03	93.6	0	71	28.54	64.3	19.07	48	89.7	283	1.92	5.63	1.46	3.49
10.8	24.07	130.15	45.78	63.55	0	47	24.69	65.3	13.28	42.5	145.65	291	2.71	5.57	1.07	3.93
11.7	65.11	66.73	61.84	68.8	0	28	28.8	69.5	28.57	53.4	154.87	229	0.6	3.26	1.27	1.11
9.7	35.38	165.39	84.57	135.38	0	57	26.37	82.6	17.56	48	116.89	284	2.13	5.12	1.17	3.25
6.7	30.52	109.46	201.88	272.48	0	63	26.52	64.8	14.32	65.4	67.35	345	1.7	4.37	1.22	2.43
7	26.51	223.43	71.04	126.33	0	67	22.89	58.6	15.18	100.9	39.28	344	1.52	5.81	2.09	3.26
8.3	53	167.21	88	125.14	0	38	21.88	35.8	16.11	53.4	91.38	266	0.91	3.67	1.88	1.56
9.1	23	170.68	86.33	171.04	0	54	24.03	95.9	18.15	58.8	91.27	381	1.68	5.11	1.19	3.49
11.7	18.46	41.32	113.77	78.19	0	55	17.01	55.9	7.5	43	98.68	194	0.65	4.33	0.91	2.89
7	64.27	154.37	93.28	133.37	0	77	20.61	63.9	12.06	50.3	61.22	304	1.69	2.79	1.08	1.17
6.2	30.21	168.17	27.99	109.55	0	60	26.26	100.7	24.49	44.3	120.01	302	1.39	6.87	1.69	4.95
5.4	60.25	147.78	125.12	150.73	0	53	19.14	59.5	16.38	43.1	102.87	294	0.94	4.62	1.52	2.83
7.1	25.08	135.38	73.45	68.15	0	67	22.43	39.9	10.62	63.8	66.64	331	1.75	5.52	1.36	3.67
11.7	7.27	36.02	8.96	29	0	55	21.23	34.8	13.27	73.9	69.98	324	0.69	3.66	1.03	2.08
11.4	40.3	75.57	55.85	60.74	0	58	22.62	72.2	14.52	65.7	66.07	390	2.01	5.38	1.13	3.5
9.8	41.68	62.3	53.68	49.53	0	58	20.4	5.5	9.08	63.1	66.22	191	1.64	4.81	1.99	2.31
9.7	34.21	128.86	56.36	142.39	0	66	21.62	65.4	9.69	37.1	99.57	177	1.38	5.94	1.37	4.25
10	36.76	184.93	69.09	122.09	0	48	20.66	37.1	9.62	57.3	81.82	223	0.9	4.42	1.07	2.89
7.2	36.41	214.09	82.5	135.99	0	55	27.68	135.7	20.21	79.2	89.29	493	5.07	4.61	0.89	2.52
7.6	75.59	231.75	135.54	162.18	0	71	28.13	88.8	18.24	110.4	42.25	318	2.73	3.14	0.81	1.59
8.5	41.67	86.84	68.37	90.04	0	55	23.61	65.2	15.57	54.3	91.17	190	1.05	3.64	1.92	1.25
6.4	60.66	281.03	93.55	143.48	0	58	21.36	49.5	11.16	53.7	85.76	307	0.92	3.97	1.36	2.35
9.7	33.28	309.65	77.64	180.25	0	70	24.77	137.5	18.6	54	74.15	221	1.3	3.04	0.98	1.64
9.1	71.37	625.19	120.33	164.79	0	57	31.53	138	39.24	56.4	120.45	327	2.57	4.94	1.11	3.32
5.7	17.47	141.57	78.71	185.96	0	53	16.65	17.3	7	55.5	57.06	215	0.98	4.47	1.79	2.33
6.4	105.87	253.92	142.65	199.69	0	51	26.17	75.6	18.24	47.8	129.74	185	1.09	2.5	0.98	1.2
12.7	16.91	34.11	41.38	50.86	0	68	25	62.4	22.76	36.1	118.23	270	4.01	8.17	1.38	6
6.3	24.39	87.47	45.38	68.39	0	64	19.82	48.9	9.93	64.9	53.59	334	0.94	3.12	1.44	1.26
11.8	35.61	228.93	131.9	117.16	0	44	23.23	48.1	23.6	34.8	158.08	262	1.74	4.86	1.14	3.22
6.8	81.98	137.06	110.79	126.55	0	66	26.49	114.9	24.16	171.1	27.89	423	2.4	5.21	0.76	3.34
11.4	26.47	107.58	123.59	64.14	0	64	27.24	72.3	22.26	73.5	73.13	633	4.74	4.77	1.08	2.66
15.2	35.32	30.42	51.67	27.75	0	71	22.52	60.5	12.94	40.4	85.26	176	1.31	5.78	1.68	3.73
8.1	165.32	465.91	244.72	359.47	0	63	25.68	104.1	17.8	67.2	64.35	304	0.85	3.86	1.47	1.77
9.8	23.1	161.87	99.19	71.56	0	36	27.12	75.7	23.69	47.3	192.08	235	1.33	3.96	1.25	2.24
10.2	23.31	35.64	30.42	38.25	0	71	17.84	50	4.26	46.7	56.85	231	2.21	4.58	1.18	2.85
6.2	25.37	83.47	48.27	65.37	0	53	25.67	30.1	22.11	151.4	34.06	380	1.06	4.15	1.72	2.02
5.2	13.37	74.58	32.47	56.38	0	68	20.45	35.5	12.52	42.6	75.58	208	0.87	3.55	1.23	1.89
7.3	153.63	683.31	290.44	382.33	0	34	29.36	84.4	36.56	41	209.72	321	6.38	4.81	0.79	2.44
6.4	16.64	40.49	23.47	34.47	0	53	27.78	86.4	24.01	198.3	32.85	182	0.34	2.54	1.37	1
7.7	16.64	40.49	23.47	34.47	0	48	15.91	19.1	3.21	44.8	70.48	259	0.94	1.96	0.8	0.84
13.2	23.77	83.72	48.49	63.28	0	51	20.39	30.9	11.07	44.5	111.28	171	1.5	5.47	1.45	3.68
7	80.28	346.02	138.49	248.42	0	67	34.34	139.8	27.68	57.1	97.33	241	1.39	2.87	1.14	1.31
13	47.44	74.78	73.58	93.79	0	74	20.13	46.3	12.82	64.4	52.23	320	2.29	5.05	1.07	3.36
5.7	21.38	80.38	43.2	64.28	0	76	29.62	113.2	20.08	52.8	80.68	330	3.41	3.73	0.8	2.38
